# Supplementary material for: FANCJ DNA helicase is recruited to the replisome by AND-1 to ensure genome stability
Source: EMBO Rep. 2024 Jan 2;25(2):24. doi: 10.1038/s44319-023-00044-y (PMC10897178; doi:10.1038/s44319-023-00044-y)
Supplement: Supplementary file 1 — Source Data Fig. 1 [file 44319_2023_44_MOESM1_ESM.zip]

Archive with 15 entries (12 files):
- Source_Data_Figure_1/
- __MACOSX/._Source_Data_Figure_1
- Source_Data_Figure_1/.DS_Store
- __MACOSX/Source_Data_Figure_1/._.DS_Store
- Source_Data_Figure_1/Panel_C/
- __MACOSX/Source_Data_Figure_1/._Panel_C
- Source_Data_Figure_1/Panel_D/
- Source_Data_Figure_1/Panel_C/Figure_1_Panel C_WB.pptx
- __MACOSX/Source_Data_Figure_1/Panel_C/._Figure_1_Panel C_WB.pptx
- Source_Data_Figure_1/Panel_D/Figure_1_Panel_D_graph.xlsx
- __MACOSX/Source_Data_Figure_1/Panel_D/._Figure_1_Panel_D_graph.xlsx
- Source_Data_Figure_1/Panel_D/.DS_Store
- __MACOSX/Source_Data_Figure_1/Panel_D/._.DS_Store
- Source_Data_Figure_1/Panel_D/Figure 1 _Panel D - WB.pptx
- __MACOSX/Source_Data_Figure_1/Panel_D/._Figure 1 _Panel D - WB.pptx
