# Supplementary material for: FANCJ DNA helicase is recruited to the replisome by AND-1 to ensure genome stability
Source: EMBO Rep. 2024 Jan 2;25(2):24. doi: 10.1038/s44319-023-00044-y (PMC10897178; doi:10.1038/s44319-023-00044-y)
Supplement: Supplementary file 1 — Source Data Fig. 1 [file 44319_2023_44_MOESM1_ESM.zip › Source_Data_Figure_1/Panel_D/Figure_1_Panel_D_graph.xlsx]

## Sheet: Sheet1
	Rep 1	Rep 2	Rep 3		Mean	SD	%
FANCJ WT	1	1	1		1	0	100	0
FANCJ AALA	0.47	0.27	0.33		0.356667	0.0837987	35.6667	8.37987
