# Supplementary material for: FANCJ DNA helicase is recruited to the replisome by AND-1 to ensure genome stability
Source: EMBO Rep. 2024 Jan 2;25(2):24. doi: 10.1038/s44319-023-00044-y (PMC10897178; doi:10.1038/s44319-023-00044-y)
Supplement: Supplementary file 2 — Source Data Fig. 2 [file 44319_2023_44_MOESM2_ESM.zip]

Archive with 17 entries (12 files):
- Source_Data_Figure_2/
- __MACOSX/._Source_Data_Figure_2
- Source_Data_Figure_2/.DS_Store
- __MACOSX/Source_Data_Figure_2/._.DS_Store
- Source_Data_Figure_2/Panel_D/
- Source_Data_Figure_2/Panel_E/
- __MACOSX/Source_Data_Figure_2/._Panel_E
- Source_Data_Figure_2/Panel_B/
- Source_Data_Figure_2/Panel_C /
- Source_Data_Figure_2/Panel_D/Figure2_Panel D.pptx
- __MACOSX/Source_Data_Figure_2/Panel_D/._Figure2_Panel D.pptx
- Source_Data_Figure_2/Panel_E/Figure_2_Panel E.pptx
- __MACOSX/Source_Data_Figure_2/Panel_E/._Figure_2_Panel E.pptx
- Source_Data_Figure_2/Panel_B/Figure 2 _Panel B.pptx
- __MACOSX/Source_Data_Figure_2/Panel_B/._Figure 2 _Panel B.pptx
- Source_Data_Figure_2/Panel_C /Figure 2_Panel C.pptx
- __MACOSX/Source_Data_Figure_2/Panel_C /._Figure 2_Panel C.pptx
