# Supplementary material for: FANCJ DNA helicase is recruited to the replisome by AND-1 to ensure genome stability
Source: EMBO Rep. 2024 Jan 2;25(2):24. doi: 10.1038/s44319-023-00044-y (PMC10897178; doi:10.1038/s44319-023-00044-y)
Supplement: Supplementary file 3 — Source Data Fig. 3 [file 44319_2023_44_MOESM3_ESM.zip]

Archive with 28 entries (27 files):
- Source_Data_Figure_3/
- __MACOSX/._Source_Data_Figure_3
- Source_Data_Figure_3/H2Ax foci_PDS_HeLa_Ctrl.tif
- __MACOSX/Source_Data_Figure_3/._H2Ax foci_PDS_HeLa_Ctrl.tif
- Source_Data_Figure_3/Quantification_foci_Figure_3.xlsx
- __MACOSX/Source_Data_Figure_3/._Quantification_foci_Figure_3.xlsx
- Source_Data_Figure_3/H2Ax foci_MMC_FANCJ-KO.tif
- __MACOSX/Source_Data_Figure_3/._H2Ax foci_MMC_FANCJ-KO.tif
- Source_Data_Figure_3/H2Ax foci_PDS_FANCJ-KO.tif
- __MACOSX/Source_Data_Figure_3/._H2Ax foci_PDS_FANCJ-KO.tif
- Source_Data_Figure_3/H2Ax foci_Untreated_FANCJ-KO.tif
- __MACOSX/Source_Data_Figure_3/._H2Ax foci_Untreated_FANCJ-KO.tif
- Source_Data_Figure_3/H2Ax foci_Untreated_HeLa Ctrl.tif
- __MACOSX/Source_Data_Figure_3/._H2Ax foci_Untreated_HeLa Ctrl.tif
- Source_Data_Figure_3/H2Ax foci_PDS_FANCJ-KO_AALA.tif
- __MACOSX/Source_Data_Figure_3/._H2Ax foci_PDS_FANCJ-KO_AALA.tif
- Source_Data_Figure_3/H2Ax foci_MMC_FANCJ-KO_WT.tif
- __MACOSX/Source_Data_Figure_3/._H2Ax foci_MMC_FANCJ-KO_WT.tif
- Source_Data_Figure_3/H2Ax foci_PDS_FANCJ-KO_WT.tif
- __MACOSX/Source_Data_Figure_3/._H2Ax foci_PDS_FANCJ-KO_WT.tif
- Source_Data_Figure_3/H2Ax foci_Untreated_FANCJ-KO_AALA.tif
- __MACOSX/Source_Data_Figure_3/._H2Ax foci_Untreated_FANCJ-KO_AALA.tif
- Source_Data_Figure_3/H2Ax foci_Untreated_FJ-KO_WT.tif
- __MACOSX/Source_Data_Figure_3/._H2Ax foci_Untreated_FJ-KO_WT.tif
- Source_Data_Figure_3/H2Ax foci_MMC_HeLa_Ctrl.tif
- __MACOSX/Source_Data_Figure_3/._H2Ax foci_MMC_HeLa_Ctrl.tif
- Source_Data_Figure_3/H2Ax foci_MMC_FANCJ-KO_AALA.tif
- __MACOSX/Source_Data_Figure_3/._H2Ax foci_MMC_FANCJ-KO_AALA.tif
