# Supplementary material for: FANCJ DNA helicase is recruited to the replisome by AND-1 to ensure genome stability
Source: EMBO Rep. 2024 Jan 2;25(2):24. doi: 10.1038/s44319-023-00044-y (PMC10897178; doi:10.1038/s44319-023-00044-y)
Supplement: Supplementary file 3 — Source Data Fig. 3 [file 44319_2023_44_MOESM3_ESM.zip › Source_Data_Figure_3/Quantification_foci_Figure_3.xlsx]

## Sheet: Sheet1
Number of yH2Ax foci per cell - zeros included
HeLa WT	HeLa FANCJ-KO	HeLa FANCJ-KO + WT G5	Hela FANCJ-KO + AALA G6
0	0	0	0
0	0	0	0
0	0	0	0
0	0	0	0
0	0	0	0
0	0	53	0
0	0	33	0
0	0	46	44
0	0	31	56
94	30	52	24
106	32	51	105
20	44	32	39
34	69	49	69
15	112	23	66
88	57	43	50
2	63	64	67
18	57	54	48
5	53	52	9
9	52	0	19
20	54	0	19
27	57	0	42
9	29	0	66
4	23	0	25
10	35	0	16
13	42	45	52
0	41	21	41
0	33	62	15
0	22	29	25
0	26	16	67
0	24	12	109
0	49	15	125
0	38	8	45
0	19	12	42
0	15	9	70
31	0	40	43
50	0	37	58
60	0	12	52
30	0	64	53
21	23	32	25
20	48	26	33
18	59	25	23
19	47	51	29
11	60	12	29
9	56	0	23
24	39	0	12
16	31	0	24
39	60	0	0
43	23	0	0
16	62	0	0
42	9	0	0
49	40	0	0
62	46	0	0
103	66	0	5
90	26	32	71
30	68	50	13
64	20	53	64
0	15	44	43
0	20	62	24
0	17	44	28
0	26	43	12
0	21	25	65
0	35	17	95
0	0	20	96
0	0	29	75
0	0	47	19
0	0	37	23
0	0	19	38
0	0	13	35
0	14	9	49
0	13	46	0
2	29	49	0
35	29	27	0
17	19	0	0
59	12	0	0
27	13	0	0
47	15	0	89
48	25	0	130
19	14	0	85
38	5	0	34
26	12	0	69
12	23	0	24
21	9	0	41
19	6	0	32
14	21	0	28
7	21	0	29
6	39	0	29
2	7	0	91
5	21	40	127
12	7	50	152
17	10	25	124
0	29	39	101
0	57	24	55
0	46	27	42
0	83	36	63
0	60	32	93
0	49	41	121
0	36	18	0
0	46	7	0
0	44	15	0
0	91	35	0
0	0	0	0
0	0	0	0
0	0	0	0
0	0	0	0
0	0	0	0
0	0	0	0
0	0	0	0
0	0	0	0
0	60	0	0
0	83	0	0
0	82	0	0
0	58	0	0
0	70	0	0
0	54	0	81
0	48	75	126
0	33	62	110
29	64	62	90
31	37	56	81
18	19	108	134
62	36	58	76
54	68	28	71
22	70	73	67
70	69	32	71
29	59	23	82
29	97	34	34
19	0	24	87
28	0	37	102
86	0	17	80
31	0	35	66
19	0	34	55
21	0	32	84
18	0	50	87
25	0	0	97
8	71	0	87
17	64	0	77
0	42	0	39
0	99	0	44
0	78	0	51
0	79	0	67
0	75	0	0
0	88	0	0
0	79	0	0
0	41	0	0
0	44	0	0
0	73	61	0
0	49	55	147
0	48	38	102
0	45	41	70
0	48	25	46
0	0	35	56
0	0	52	63
0	0	64	103
0	0	45	77
58	0	28	65
49	0	43	59
97	0	56	59
47	88	80	48
14	73	26	84
35	50	0	99
27	52	0	137
39	52	0	161
37	79	0	94
28	73	0	71
42	46	0	85
26	51	0	107
31	39	0	92
26	44	100	53
59	63	83	59
33	69	74	0
26	28	41	0
35	31	64	0
0	18	28	0
0	36	52	0
0	105	27	0
0	74	35	0
0	79	45	0
0	60	25	0
0	69	28	0
0	61	26	103
0	73	20	36
0	76	23	69
0	89	22	47
0	41	32	62
0	54	11	107
0	41	35	106
0	43	24	63
0	29	17	59
0	30	12	34
0	130	22	28
0	51	0	36
0	37	0	54
0	70	0	49
0	74	0	52
0	16	0	0
0	105	0	0
55	96	146	0
61	68	135	0
64	65	125	0
52	46	77	0
53	36	59	75
