# Supplementary material for: FANCJ DNA helicase is recruited to the replisome by AND-1 to ensure genome stability
Source: EMBO Rep. 2024 Jan 2;25(2):24. doi: 10.1038/s44319-023-00044-y (PMC10897178; doi:10.1038/s44319-023-00044-y)
Supplement: Supplementary file 4 — Source Data Fig. 4 [file 44319_2023_44_MOESM4_ESM.zip]

Archive with 37 entries (32 files):
- Source_Data_Figure_4/
- __MACOSX/._Source_Data_Figure_4
- Source_Data_Figure_4/.DS_Store
- __MACOSX/Source_Data_Figure_4/._.DS_Store
- Source_Data_Figure_4/Panel_B/
- __MACOSX/Source_Data_Figure_4/._Panel_B
- Source_Data_Figure_4/Panel_A/
- Source_Data_Figure_4/Panel_B/.DS_Store
- __MACOSX/Source_Data_Figure_4/Panel_B/._.DS_Store
- Source_Data_Figure_4/Panel_B/SiRF control Edu-FANCJ.xlsx
- __MACOSX/Source_Data_Figure_4/Panel_B/._SiRF control Edu-FANCJ.xlsx
- Source_Data_Figure_4/Panel_B/SiRF control Edu-Edu_images/
- __MACOSX/Source_Data_Figure_4/Panel_B/._SiRF control Edu-Edu_images
- Source_Data_Figure_4/Panel_B/SiRF control Edu-Edu.xlsx
- __MACOSX/Source_Data_Figure_4/Panel_B/._SiRF control Edu-Edu.xlsx
- Source_Data_Figure_4/Panel_B/SiRF FANCJ_images/
- __MACOSX/Source_Data_Figure_4/Panel_B/._SiRF FANCJ_images
- Source_Data_Figure_4/Panel_A/Figure 4_Panel A_WB.pptx
- __MACOSX/Source_Data_Figure_4/Panel_A/._Figure 4_Panel A_WB.pptx
- Source_Data_Figure_4/Panel_A/Figure_4_Panel A_graph.xlsx
- __MACOSX/Source_Data_Figure_4/Panel_A/._Figure_4_Panel A_graph.xlsx
- Source_Data_Figure_4/Panel_B/SiRF control Edu-Edu_images/Sirf_Edu_Edu_FJ-KO_AALA.tif
- __MACOSX/Source_Data_Figure_4/Panel_B/SiRF control Edu-Edu_images/._Sirf_Edu_Edu_FJ-KO_AALA.tif
- Source_Data_Figure_4/Panel_B/SiRF control Edu-Edu_images/Sirf_Edu_Edu_FANCJ-KO.tif
- __MACOSX/Source_Data_Figure_4/Panel_B/SiRF control Edu-Edu_images/._Sirf_Edu_Edu_FANCJ-KO.tif
- Source_Data_Figure_4/Panel_B/SiRF control Edu-Edu_images/Sirf_Edu_Edu_FJ-KO_WT.tif
- __MACOSX/Source_Data_Figure_4/Panel_B/SiRF control Edu-Edu_images/._Sirf_Edu_Edu_FJ-KO_WT.tif
- Source_Data_Figure_4/Panel_B/SiRF control Edu-Edu_images/Sirf_Edu_Edu_HeLa_Ctrl.tif
- __MACOSX/Source_Data_Figure_4/Panel_B/SiRF control Edu-Edu_images/._Sirf_Edu_Edu_HeLa_Ctrl.tif
- Source_Data_Figure_4/Panel_B/SiRF FANCJ_images/Sirf_Edu_FANCJ_FANCJ-KO.tif
- __MACOSX/Source_Data_Figure_4/Panel_B/SiRF FANCJ_images/._Sirf_Edu_FANCJ_FANCJ-KO.tif
- Source_Data_Figure_4/Panel_B/SiRF FANCJ_images/Sirf_Edu_FANCJ_HeLa_Ctrl.tif
- __MACOSX/Source_Data_Figure_4/Panel_B/SiRF FANCJ_images/._Sirf_Edu_FANCJ_HeLa_Ctrl.tif
- Source_Data_Figure_4/Panel_B/SiRF FANCJ_images/Sirf_Edu_FANCJ_FJ-KO_WT.tif
- __MACOSX/Source_Data_Figure_4/Panel_B/SiRF FANCJ_images/._Sirf_Edu_FANCJ_FJ-KO_WT.tif
- Source_Data_Figure_4/Panel_B/SiRF FANCJ_images/Sirf_Edu_FANCJ_FJ-KO_AALA.tif
- __MACOSX/Source_Data_Figure_4/Panel_B/SiRF FANCJ_images/._Sirf_Edu_FANCJ_FJ-KO_AALA.tif
