# Supplementary material for: FANCJ DNA helicase is recruited to the replisome by AND-1 to ensure genome stability
Source: EMBO Rep. 2024 Jan 2;25(2):24. doi: 10.1038/s44319-023-00044-y (PMC10897178; doi:10.1038/s44319-023-00044-y)
Supplement: Supplementary file 4 — Source Data Fig. 4 [file 44319_2023_44_MOESM4_ESM.zip › Source_Data_Figure_4/Panel_B/SiRF control Edu-FANCJ.xlsx]

## Sheet: Sheet1
Quantification of SiRF FANCJ-Edu including cells with zero
HeLa Ctrl	FJ-KO	FJ-KO + WT	FJ-KO + AALA
23	3	23	9
23	5	22	3
5	2	14	0
3	3	23	0
6	4	16	0
10	0	17	0
19	0	23	0
13	0	21	0
10	0	7	0
0	0	0	0
0	0	0	0
0	0	0	0
0	0	0	0
0	0	23	0
13	0	22	0
32	0	26	0
33	0	16	8
35	0	11	6
14	0	18	5
24	0	19	4
24	4	0	4
32	9	0	4
27	1	0	5
20	3	0	0
28	3	13	0
26	0	14	0
40	0	25	0
17	0	17	0
12	0	24	0
0	0	5	0
0	2	2	0
0	2	0	0
0	6	0	0
15	2	9	0
26	5	21	0
22	3	13	0
24	5	10	0
25	0	8	0
22	0	14	0
25	0	6	0
19	0	11	0
0	0	0	0
0	0	0	0
25	0	0	0
5	0	0	0
7	0	0	8
6	0	0	5
9	0	0	6
19	0	0	5
22	0	11	3
12	3	22	4
19	5	15	0
23	6	13	0
18	2	10	0
18	3	18	0
13	4	6	0
14	2	7	0
5	0	16	0
18	0	4	0
13	0	6	0
19	0	0	0
0	0	0	0
0	0	0	0
12	0	0	0
12	0	0	0
12	0	18	0
17	0	14	0
18	4	10	0
13	2	27	0
22	1	13	0
27	3	12	0
13	3	14	0
25	2	19	0
5	0	7	10
23	0	14	5
20	0	14	4
0	0	25	2
0	0	7	4
32	2	17	7
30	6	27	3
43	5	11	4
32	5	15	4
21	7	10	3
22	6	18	2
30	4	13	5
22	1	31	4
34	0	11	7
28	0	30	3
29	0	15	6
19	0	19	4
21	0	14	3
29	0	6	4
23	0	17	8
0	0	9	6
0	0	19	5
0	0	12	2
0	2	13	4
0	1	13	9
0	4	9	0
0	1	9	0
0	1	20	0
0	1	15	0
0	0	0	0
27	0	0	0
38	0	0	0
22	0	0	0
17	0	0	0
18	0	28	0
14	0	17	0
23	0	18	0
21	0	24	0
15	0	18	0
20	0	21	0
15	0	14	0
16	0	21	0
12	0	20	0
14	0	11	0
11	0	17	0
22	0	15	0
12	0	21	0
17	0	9	0
0	0	15	0
0	0	22	0
0	0	11	0
0	0	15	3
0	0	0	5
0	0	0	4
0	0	0	13
0	1	0	14
0	2	0	5
0	1	0	10
18	2	0	6
27	2	0	8
24	6	13	5
29	2	18	9
17	6	12	6
20	1	13	7
12	3	13	0
17	0	11	0
18	0	18	0
13	0	8	0
17	0	17	0
28	0	14	0
24	0	13	0
15	0	17	0
13	0	9	0
16	0	11	0
15	0	17	0
10	0	12	0
19	0	9	0
0	0	12	0
0	0	21	0
0	0	12	0
0	0	11	0
0	4	19	0
0	1	9	4
0	5	0	4
0	8	0	3
0	3	0	7
0	4	0	4
0	4	0	12
36	2	0	3
24	7	0	3
21	9	0	5
10	5	0	0
17	3	0	0
20	7	0	0
15	6	0	0
15	0	0	0
8	0	0	0
20	0	0	0
10	0	0	0
0	0	13	0
0	0	17	0
0	0	13	0
0	0	6	0
0	0	10	0
0	0	18	0
31	16	14	11
23	15	23	16
18	7	25	13
19	16	10	18
30	7	33	12
26	20	22	18
18	14	23	0
25	13	21	0
22	0	14	0
32	0	13	0
12	0	24	0
15	0	24	0
14	0	26	0
10	0	26	0
7	0	19	0
7	0	18	0
8	0	24	0
7	0	0	0
8	0	0	0
12	0	0	14
0	0	25	14
0	0	20	22
0	0	11	23
0	0	29	13
0	0	21	15
0	0	14	0
0	0	8	0
0	0	18	0
0	0	14	0
0	0	18	0
14	0	17	0
12	16	7	0
9	22	13	0
4	20	12	0
9	26	0	0
19	27	0	0
18	17	0	0
17	0	0	0
12	0	0	0
7	0	14	0
22	0	23	0
7	0	13	0
7	0	28	0
7	0	16	0
11	0	11	0
21	0	9	0
20	0	21	0
7	0	25	0
18	0	16	0
12	0	21	0
9	0	36	0
12	0	12	0
6	0	26	21
8	0	28	22
0	0	9	21
0	23	0	20
0	26	0	13
0	22	0	12
0	19	0	12
0	21	0	0
0	13	0	0
0	12	0	0
0	14	0	0
0	15	0	0
0	8	0	0
0	0	0	0
0	0	15	0
0	0	13	0
0	0	11	0
0	0	30	0
0	0	22	0
0	0	24	0
10	0	11	0
13	0	17	0
11	0	12	23
12	0	29	15
24	0	17	16
7	0	11	20
6	0	12	13
15	0	16	14
18	0	0	0
11	0	0	0
5	0	0	0
14	0	0	0
10	0	0	0
6	0	0	0
15	0	0	0
11	0	0	0
8	0	0	0
5	0	32	0
5	0	30	0
7	0	29	0
0	0	28	0
0	0	19	0
0	0	12	0
0	0	26	0
0	0	17	0
0	0	22	0
0	13	8	0
0	20	14	23
0	13	17	13
0	9	17	17
0	6	11	16
0	5	0	0
0	0	0	0
43	0	0	0
19	0	0	0
36	0	0	0
24	0	0	0
42	0	0	0
44	0	0	0
19	0	0	0
5	0	19	0
35	0	40	0
43	0	21	0
38	0	32	0
18	0	39	0
16	0	24	0
24	0	22	0
33	0	16	0
33	0	17	0
14	0	18	0
