# Supplementary material for: FANCJ DNA helicase is recruited to the replisome by AND-1 to ensure genome stability
Source: EMBO Rep. 2024 Jan 2;25(2):24. doi: 10.1038/s44319-023-00044-y (PMC10897178; doi:10.1038/s44319-023-00044-y)
Supplement: Supplementary file 4 — Source Data Fig. 4 [file 44319_2023_44_MOESM4_ESM.zip › Source_Data_Figure_4/Panel_B/SiRF control Edu-Edu.xlsx]

## Sheet: Sheet1
Quantification of control SIRF Edu-Edu including cells with zero foci
HeLa WT	HeLa FANCJ-KO	HeLa FJ-KO + WT	HeLa FJ-KO + AALA
63	69	55	36
19	93	75	36
42	76	56	50
42	51	91	54
47	8	104	15
60	6	95	45
0	0	73	32
0	0	78	29
0	0	58	0
0	0	66	0
0	0	70	0
0	0	38	0
57	0	93	27
48	0	0	61
83	0	0	68
62	146	0	43
86	88	0	36
73	39	0	23
51	53	0	8
56	33	0	0
22	45	0	0
43	16	0	0
45	9	0	0
0	48	0	0
0	53	91	0
0	47	54	0
0	61	85	63
0	0	113	35
0	0	78	41
0	0	85	63
0	0	80	37
0	0	74	45
0	0	73	49
0	0	75	0
0	0	82	0
0	0	0	0
0	0	0	0
0	0	0	30
0	0	0	20
0	0	0	43
0	0	0	35
0	0	0	49
0	0	0	0
0	0	0	0
0	0	0	0
0	0	65	0
0	0	84	35
0	58	84	21
0	45	72	31
0	63	9	56
52	68	42	56
41	67	0	0
38	48	0	0
57	0	0	0
50	0	0	0
64	0	0	0
84	0	0	21
38	0	0	31
63	0	0	15
74	0	51	48
0	0	74	39
0	0	64	31
0	0	56	38
0	0	58	0
0	0	69	0
0	0	46	0
0	60	61	0
0	66	72	0
0	49	64	0
0	22	0	0
0	15	0	0
38	7	0	0
53	0	0	67
56	0	0	70
66	0	0	48
39	0	0	45
46	42	0	98
78	50	0	34
0	73	0	27
0	38	58	0
0	48	62	0
0	32	62	0
0	128	67	0
0	0	48	0
0	0	56	0
0	0	0	0
0	0	0	0
0	0	0	0
0	0	0	0
0	0	0	18
38	0	0	43
38	0	0	40
50	0	0	35
59	0	77	28
54	0	63	55
49	0	51	0
60	0	69	0
57	0	55	0
29	0	46	0
38	0	42	0
48	0	37	49
71	0	74	29
0	0	31	64
0	0	45	31
0	0	82	68
0	0	0	16
0	12	0	37
0	5	0	12
0	15	0	9
0	32	0	52
0	53	0	27
0	3	0	38
0	48	0	40
35	11	0	56
50	8	0	41
35	0	0	75
49	0	0	52
48	0	26	110
54	0	50	96
14	0	69	71
31	0	33	30
37	0	42	47
43	0	61	90
58	0	54	18
60	0	28	0
68	0	31	0
0	0	23	0
0	4	0	0
0	6	0	0
0	9	0	0
35	63	0	0
39	55	0	0
73	0	0	0
38	0	31	0
61	0	34	0
46	0	60	0
43	97	58	0
45	61	72	0
50	48	75	0
43	70	75	0
12	39	38	0
0	60	0	0
0	51	0	0
0	67	0	0
0	71	0	0
0	73	0	0
0	122	0	0
0	97	0	0
0	89	0	0
0	59	0	0
102	91	60	99
61	37	106	88
106	51	97	41
27	77	135	82
87	53	92	32
144	0	87	35
75	0	85	51
77	0	112	37
68	0	108	22
81	0	93	36
73	0	83	0
86	0	122	0
76	0	138	0
70	76	63	0
97	30	107	0
112	29	61	0
151	21	67	0
102	30	0	49
91	0	0	93
108	0	0	86
76	0	0	52
64	0	0	22
92	0	0	79
74	0	0	102
94	0	0	94
64	0	0	103
42	0	0	74
42	0	0	99
80	0	0	71
90	0	0	0
113	0	0	0
88	0	0	0
63	0	0	0
75	0	0	0
72	0	0	0
86	52	0	0
108	56	0	0
90	86	63	0
66	89	59	0
70	53	111	0
51	222*	101	0
125	128	55	0
68	49	128	0
59	0	79	0
63	0	124	0
49	0	83	0
88	0	0	0
41	0	0	0
56	0	0	0
78	0	0	0
77	0	0	0
114	0	0	0
89	0	0	34
85	0	0	85
92	0	0	74
59	0	0	59
65	0	0	85
49	0	91	131
46	0	47	116
53	0	53	54
55	0	57	65
123	0	29	22
73	0	78	93
78	0	120	87
54	0	94	51
40	73	102	0
32	108	89	0
50	153	37	0
92	120	91	0
87	61	85	0
68	83	63	0
69	109	0	0
0	97	0	0
0	27	0	0
0	45	0	0
0	75	0	0
0	0	0	0
0	0	0	0
0	0	0	62
0	0	0	75
0	0	0	79
0	0	80	36
0	0	81	52
0	0	70	59
0	0	64	87
0	0	72	89
0	0	76	51
0	0	81	0
0	0	76	0
0	0	0	0
0	0	0	0
0	0	0	0
0	0	0	0
0	0	0	0
0	0	0	0
0	0	0	0
0	0	0	0
0	72	0	0
0	26	0	0
0	106	0	0
0	105	0	0
0	56	84	0
0	47	94	0
0	101	94	0
0	13	62	0
0	115	90	0
0	32	99	0
0	70	43	0
0	115	79	0
0	18	64	54
0	0	48	34
0	0	90	67
0	0	83	42
0	0	23	41
0	0	69	38
0	0	41	42
0	0	61	34
0	0	30	44
0	0	92	20
0	0	22	23
0	0	0	56
0	0	0	0
0	0	0	0
0	0	0	0
0	46	0	0
0	49	0	0
0	92	0	0
0	38	0	0
0	33	0	0
0	103	0	0
0	62	0	0
0	35	0	0
0	49	0	0
0	37	0	0
0	0	0	0
0	0	0	0
0	0	0	0
0	0	0	0
0	0	0	12
0	0	0	45
