# Supplementary material for: FANCJ DNA helicase is recruited to the replisome by AND-1 to ensure genome stability
Source: EMBO Rep. 2024 Jan 2;25(2):24. doi: 10.1038/s44319-023-00044-y (PMC10897178; doi:10.1038/s44319-023-00044-y)
Supplement: Supplementary file 4 — Source Data Fig. 4 [file 44319_2023_44_MOESM4_ESM.zip › Source_Data_Figure_4/Panel_A/Figure_4_Panel A_graph.xlsx]

## Sheet: Sheet1
		Rep 1	Rep 2	Rep 3		Mean	SD	%
	FANCJ WT	1	1	1		1	0	100	0
	FANCJ AALA	0.13	0.34	0.39		0.286667	0.112645	28.6667	11.2645
