# Supplementary material for: FANCJ DNA helicase is recruited to the replisome by AND-1 to ensure genome stability
Source: EMBO Rep. 2024 Jan 2;25(2):24. doi: 10.1038/s44319-023-00044-y (PMC10897178; doi:10.1038/s44319-023-00044-y)
Supplement: Supplementary file 5 — Source Data Fig. 5 [file 44319_2023_44_MOESM5_ESM.zip]

Archive with 12 entries (9 files):
- Source_Data_Figure_5/
- __MACOSX/._Source_Data_Figure_5
- Source_Data_Figure_5/.DS_Store
- __MACOSX/Source_Data_Figure_5/._.DS_Store
- Source_Data_Figure_5/Panel B/
- __MACOSX/Source_Data_Figure_5/._Panel B
- Source_Data_Figure_5/Panel A/
- __MACOSX/Source_Data_Figure_5/._Panel A
- Source_Data_Figure_5/Panel B/Asymmetry_Fork length_PDS.xlsx
- __MACOSX/Source_Data_Figure_5/Panel B/._Asymmetry_Fork length_PDS.xlsx
- Source_Data_Figure_5/Panel A/Fork_Speed_PDS.xlsx
- __MACOSX/Source_Data_Figure_5/Panel A/._Fork_Speed_PDS.xlsx
