# Supplementary material for: FANCJ DNA helicase is recruited to the replisome by AND-1 to ensure genome stability
Source: EMBO Rep. 2024 Jan 2;25(2):24. doi: 10.1038/s44319-023-00044-y (PMC10897178; doi:10.1038/s44319-023-00044-y)
Supplement: Supplementary file 5 — Source Data Fig. 5 [file 44319_2023_44_MOESM5_ESM.zip › Source_Data_Figure_5/Panel B/Asymmetry_Fork length_PDS.xlsx]

## Sheet: Sheet1
Quantification of sister forks - fork length in um in cells treated with Pyridostatin
FJ-KO + AALA		FJ-KO + WT		HeLa Ctrl		FANCJ-KO
Left fork length (μm)	Right fork length (μm)	Left fork length (μm)	Right fork length (mm)	Left fork length (μm)	Right fork length (μm)	Left fork length (μm)	Right fork length (μm)
29.8	25.5	43.1	43.6	39.4	39.4	32.8	30
28.2	20.4	29.5	34.1	16.9	21.3	34.7	33.6
28.8	25.7	28.4	27.8	31.7	30.1	32	38.4
17.6	13.2	32.2	36.2	35.2	36	27.1	22.8
25.4	19.5	26.7	28.5	35.6	35.6	22.5	28.6
25.7	31.2	30.1	25.3	39.8	39	33.2	41.4
11.5	16.3	37.3	38.8	27.1	27.2	31.8	17.8
19.4	15.6	38.1	38.1	32.7	25.7	24.7	33.2
19	20.4	29.3	30.1	34.4	34.4	29.1	19.9
23.7	24.4	41	41.3	25.7	26.7	35	52.9
28.7	23.1	30.9	31.1	23.3	24.3	34.4	41.9
39	27.3	25.2	29.7	27.7	27.7	28.4	39.2
30.5	33.1	25.2	26	41.7	42	35.5	39.1
46.3	37.5	24.2	23.7	37.4	34.4	26.8	25.2
31.4	29.2	31.7	31.4	26.1	30	38.3	33.3
29.7	22.8	31.7	32	28.4	34	27.7	27.2
24.6	26.6	38.4	39.8	28.2	27.5	26.7	35.1
24.7	20.3	21.8	21.8	27	26.3	25.9	25.8
18.4	18.4	41.7	41.7	30.3	29.9	38.6	44.6
20	21.5	35.8	33.7	27.2	27.2	23.1	24.1
23.6	18.7	38.7	39.1	17	17	30.9	30.9
23.3	26.4	32.1	32.2	20.3	20.3	23.3	19.8
28	13.2	33.9	39.4	36.1	35.3	27.7	15.2
19.3	17.4	25.9	25.9	28.7	28.7	30.7	21.2
26.7	21.8	31.3	27.1	38.5	41.8	28.9	28.9
34.6	40.6	21.3	24	31.4	31	21	20
22.4	27.2	24.9	24.5	46.3	46.3	33.2	33.2
17.5	21.9	23.8	23.8	33.9	38.2	27.7	20
34.8	35.8	26	26.7	39.6	39.6	26.5	28.9
25	22.4	30.2	25.7	36.3	36.3	20.8	21.5
20.3	28	23.7	23.7	34.2	34	24.2	22.9
35.1	33.6	18.6	19.2	22.3	24.1	23	21.9
34.2	37.1	21.1	19.9	22.9	22.9	24.1	22.7
27	25.7	21.9	20.9	32.8	28.2	29.4	26.3
26.7	23.7	24.8	24.8	27.6	25.6	28.2	20.3
31	19.1	20.8	23	32.2	28	31.8	27.4
22.6	22.5	23.4	23.8	29.1	28.9	20.7	27
19.2	23.9	24.2	25.1	23.9	25.5	27.4	30.4
19.1	14.6	26.5	27	25.9	26.2	25.9	29.5
26.4	31.6	20	21.3	26.8	26.3	25.8	20.4
31.7	36.7	17.9	24.6	24.8	24.1	22.8	23.6
21.5	7.9	17.6	18.5	21.2	18.1	33.9	42.2
39.2	40.9	24.1	26.2	20.2	22	24.8	17
25.7	25	28.8	28.4	34.5	35.4	28.3	37.7
21.5	20.2	20.4	24.1	16.9	20.4	29.9	30
36.9	30.2	25.1	21.8	19	20.5	17.4	20.6
16.2	22.1	22.2	21.6	19.9	17.9	21.3	21.9
26	26.3	16	14.7	17.9	16.8	34.8	32.5
42.2	36.5	22.7	20.1	16.6	15.6	30.8	32.9
30.2	23.6	27.1	25.1	21.8	22	29	33.8
27.3	22.4	27.1	21.5	21.4	21.4	29	31.5
27.5	19.2	29.3	24.7	16.2	16.3	30.9	33.1
23.2	23.5	27.8	28.8	20.4	20.4	26.5	19.6
20.7	21.9	26.6	28.1	18.4	16.7	23.9	21.5
23.6	34.5	27.2	27.2	19.7	21.1	21.8	23.2
23.5	17.5	21.7	23.4	22.5	23.6	22.9	18.8
22.7	22.1	15.2	16.3	32.3	32.3	26.4	20
28.9	22.2	16.4	20	14.8	15.6	21.8	21.8
24.5	30.1	15.7	17.2	18.7	20	21	21
36.8	34.6	22.5	22.5	30.1	28.3	20.4	20.4
17	20.5	23.1	23.1	20.1	19.8	17.8	17.8
21.5	25.4	21.9	23	28.1	28.7	19.8	23.7
27.9	25.9	23	25.1	16.4	17.7	16.6	19.8
30.4	27.3	23.4	23.3	21.3	22	28	30.8
27.2	31.3	22.8	23.3	24.8	25.4	17.1	16.7
24.7	18.7	16.4	16.4	22.5	21.3	22.5	20.9
19.5	21.3	16.2	15.4	29.1	29	19.8	26.2
16.1	24.1	14.8	13.6	29	35	21.5	24.5
16.7	16.1	26.8	26.8	21.2	21.3	21.7	21.8
38.1	40.8	19.6	19.6	16.1	15.5	16.4	25
23.7	22.1	16.9	19.1	15.6	14.6	18.7	22.9
36	27.4	26.3	24.9	24.4	26.4	22.3	23.1
21.1	22.1	25.3	25.2	26.8	26.5	15.8	28.5
17.3	22.9	20.1	22.1	19.4	18.9	18.2	20.6
37.5	49	15.4	17.2	37.7	38.1	28.9	28.6
35.2	25.1	16.1	15.3	30.4	30.7	19.7	20.7
26.6	32.2	31.5	35.2	17.6	19.7	34	37
27.1	31.6	21.9	18.8	17.4	16.3	28.2	28.4
21.3	20.1	25.3	23.8	19.1	16.9	18.7	21.7
25.1	36	25.2	25.2	23.4	24.7	30.6	30.2
29.1	36.6	26.8	24.8	24.6	24.6	28.8	17.5
19.9	23.8	25.9	25.9	19.2	18.8	24.2	28.6
19.9	18.5			19.7	23.6
31.6	26.4			22.5	25.3
26.8	25.4			23.5	24.8
25.2	26.2			13.6	13
36.4	43.1			13.1	13.9
21.5	31.3			15.9	14.8
19.8	17.6			16.9	17.7
25.2	30.6			16.8	16.2
29.3	43.2			19.5	17.3
31.2	29.5			17.8	18.1
18.7	20.5			18.8	16
21.3	28.5			17	17.5
24.3	27.9			19.8	22.9
30.7	28.6			22.2	23
				20.5	19.5
				15.8	18.7
				20.2	20.9
				12.8	16.5
