# Supplementary material for: FANCJ DNA helicase is recruited to the replisome by AND-1 to ensure genome stability
Source: EMBO Rep. 2024 Jan 2;25(2):24. doi: 10.1038/s44319-023-00044-y (PMC10897178; doi:10.1038/s44319-023-00044-y)
Supplement: Supplementary file 5 — Source Data Fig. 5 [file 44319_2023_44_MOESM5_ESM.zip › Source_Data_Figure_5/Panel A/Fork_Speed_PDS.xlsx]

## Sheet: Sheet1
Fork Speed Value Quantification for Untreated vs. Treated with Pyridostatin
HeLa Ctrl Untreated	FJ-KO Untreated	FJ-KO WT Untreated	FJ-KO AALA Untreated	HeLa Ctrl PDS 1 μM	FJ-KO PDS 1 μM	FJ-KO WT PDS 1 μM	FJ-KO AALA PDS 1 μM
1.99	1.85	1.52	1.18	1.1	0.91	1.57	1.07
1.43	1.56	1.24	1.98	1.07	1.01	1.5	0.75
1.64	1.09	1.31	1.47	1.04	1.63	1.32	1.17
1.08	2.16	0.92	1.29	0.79	1.15	1.56	0.78
1.36	0.92	1.65	0.8	0.88	0.85	1.33	0.76
0.7	1.76	1.51	0.76	1.45	1.31	1.71	1.35
0.98	1.26	1.61	1.01	1.26	0.69	1.85	1.17
1.17	1.07	1.73	1.5	1.23	0.89	1.29	1.01
1.05	2.53	2.07	1.52	2.06	0.84	1.96	1.94
1.23	1.13	1.26	1.11	1.43	1.13	2.1	1.39
0.79	1.55	1.1	1	1.28	0.84	1.25	1.14
0.64	1.44	1.17	1.2	1.55	1.01	1.33	1.2
0.83	1.69	1.1	1.65	1.84	1.12	1.39	1.67
1.52	1.27	1	1.4	2.38	1.77	1.26	1.51
1.31	1.84	1.23	1.23	1.71	1.74	1.48	1.14
1.25	1.6	1.25	1.47	1.46	1.22	1.64	0.65
1.26	1.83	0.93	0.85	1.69	1.67	1.67	1.01
1.45	0.83	1.18	1.55	1.1	1.29	0.98	1.29
0.99	0.83	1.04	1.08	1.18	1.44	1.09	1.23
1.17	1.24	1.1	1.11	1.48	0.93	3.13	0.88
0.97	1.16	2.04	1.73	1.36	2.09	2.19	0.84
1.15	0.93	1.71	2.19	1.57	1.31	1.42	1.31
1.58	1.1	1.55	1.17	1.67	1.45	1.3	1.31
1.51	1.15	1.25	1.15	1.47	1.7	1.61	0.99
1.05	1.61	1.46	1.21	1.39	1.79	1.91	0.69
1.32	0.9	0.95	0.91	1.04	1.28	1.95	0.96
0.6	1.29	0.89	1.11	1.5	0.76	1.46	1.34
1.09	1.71	0.68	0.99	0.85	0.71	1.17	1.13
1.55	1.4	1.65	1.12	1.26	1.29	2.57	0.88
0.76	1.31	1.24	0.91	0.89	1.06	1.05	1.06
1.26	1.17	1.42	1.06	1.01	0.84	1.35	1.28
1.37	1.02	1.16	0.88	1.08	1.05	1.33	1.32
1.48	1.15	1.71	1.33	0.94	1.39	1.3	1.41
1.11	1.71	1.4	1.32	1.1	1.08	2.2	1.07
1.45	1.59	1.69	0.97	1.26	0.66	1.37	0.99
1.48	1.72	1.45	1.18	0.82	0.71	1.45	0.98
1.17	1.41	1.68	1.42	1.66	1.04	1.18	1.52
1.49	1.48	1.32	0.92	1.13	1.12	1.52	0.91
1.42	1.96	1.48	1.3	1.2	0.86	1.99	1.2
1.08	1.79	1.44	1.07	1.45	1.55	1.7	0.73
1.23	1.36	1.18	1.1	1.08	1.58	1.42	1.93
1.18	1.36	1.26	0.89	1.31	1.53	1.62	1.16
1.18	1.08	1.05	0.89	1.47	1.57	1.71	1.17
1.09	1.01	1.28	1.11	1.1	2.35	1.27	0.65
0.98	1.39	1.26	1.06	1.05	0.91	1.69	0.76
1.58	1.3	0.9	1.47	1.17	1.37	1.71	0.99
0.98	1.39	1.08	1.72	1.22	1.32	1.94	0.89
0.73	2.26	1.07	1.46	0.75	0.69	1.86	0.55
0.87	2.49	1.04	1.04	1.15	1.07	1.13	1.17
0.96	1.82	1.17	1.21	1.86	0.68	0.99	1.27
0.69	1.56	1.38	0.96	1.4	0.98	1.14	1.51
1.04	3.16	1.05	1.01	1.3	0.66	1.47	1.14
1.23	1.58	1.21	1.35	1.09	0.88	1.3	1.43
0.92	1.55	1.47	1.11	0.92	1.68	0.88	0.99
2.05	1.6	1.12	1.16	1.29	0.79	0.86	1.07
1.2	2.44	1.53	1.29	1.71	0.94	0.82	0.84
1.55	1.38	1.01	1.09	1.31	1.23	1.24	0.93
1.56	2.48	0.98	1.17	2.13	0.98	1.05	0.88
1.65	1.17	1.13	1.36	0.76	1.03	0.91	1.61
1.01	0.97	1.12	1.45	0.85	0.89	0.75	1.13
1.31	1.33	0.89	1.17	1.95	0.81	0.84	1.36
1.47	2.5	0.82	1.14	1.25	1.44	1.04	1.19
1.54	2.42	1.3	0.91	1.11	1.23	1.02	1.19
2	1.81	0.97	1.09	0.62	1.26	1.57	1.25
2.16	1.14	1.72	1.04	2.01	1.26	1.48	1.39
1.95	1.63	1.86	0.98	2.13	1.11	1.22	1.23
1.32	1.65	1.54	1.3	2.9	1.62	1.39	1.19
1.39	2.01	1.36	1.56	1.08	1.46	1.38	0.88
0.92	1.42	1.01	1.58	1.57	1.3	1	1.71
1.15	1.07	1.85	1.33	1.64	0.73	1.88	0.9
1.26	1.85	0.73	0.9	1.68	1.79	1.19	1.4
1.33	1.63	1.9	0.97	1.48	1.46	0.95	0.98
1.31	1.85	1.86	1.06	1.17	1.11	1.36	0.93
1.02	1.68	1.3	1.28	1.14	1.07	1.45	0.94
1.35	2.36	1.12	1.41	1.66	0.88	1.88	1.29
1.19	1.08	1.06	1.36	1.48	0.79	1.49	0.73
1.67	1.18	1.49	1.27	1.27	1.28	1.08	1.07
2.4	1.11	0.85	0.95	1.73	1.45	1.49	1.22
1.73	1.23	1.22	1.25	1.93	0.69	1.62	0.85
2.25	1.57	1.24	1.52	1.9	1.25	1.04	2.11
1.21	1.39	1.94	1.53	1.16	1.61	1.23	1.89
1.76	1.26	2.18	1.39	1.11	1.49	1.4	0.94
0.93	1.45	1.2	1.36	0.69	1.29	0.88	1.81
1.62	0.94	1.21	1.02	1.8	0.94	0.99	1.83
1.37	2.55	1.36	1.29	2.01	0.92	1.47	1.2
1.32	2.56	1.71	1.15	1.59	0.82	0.91	1
1.07	1.41	1.68	1.01	1.2	1.18	1.23	2.25
1.85	1.92	1.25	1.3	0.81	0.88	0.98	0.76
1.93	1.67	1.38	1	0.72	1.45	0.85	1.04
1.47	1.69	1.26	1.1	2.85	0.84	0.93	0.92
1.24	1.04	1.3	1.45	1.18	1.08	1.17	0.73
1.16	1.56	1.38	1.44	1.55	0.91	0.9	1.29
1.26	1.38	1.23	1.04	1.28	0.86	0.98	1.37
1.53	1.46	1.18	1.17	1.27	1.11	1.01	1.22
1.07	1.41	1.11	1.19	1.42	0.92	0.88	1.5
1.42	1.31	1	1.23	3	1.04	0.95	1.61
1.23	0.66	1.1	1.66	1.81	1.45	1.05	1.52
1.32	1.34	1.12	1.48	1.96	1.51	1.34	0.69
1.69	1.94	1.71	1.09	1.9	0.9	1.36	0.98
1.33	0.85	1.3	1.64	1.08	0.86	1.08	0.79
1.27	1.87	1.37	1.28	1.82	1.25	1.08	1.33
1.2	1.35	1.48	1.39	1.56	0.77	0.91	0.88
1.35	2.14	1	0.97	1.24	0.63	1.24	0.96
2.02	1.28	0.92	1.68	1.37	0.78	1.47	0.77
1.95	0.92	1.15	1.12	2.03	1.55	0.85	0.57
2.42	1.45	1.71		1.45	1.57	1.59	0.81
1.66	1.44	1.21		1.66	1.55	1.39	1.31
1.76	1.37	1.47		1.6	1.16	0.8	1.01
1.99	2.27	1.32		1.19	1.93	0.89	1.97
1.73	1.97	0.93		1.05	0.81	0.85	1.11
1.01	1.25	1.57		2.18	1.18	1.2	0.69
1.4	1.19	1.1		2.65	2.05	1.1	1.05
1.49	1.4	1.14		1.74	1.46	0.8	1.01
1.24	1.88	1.96		1.83	1.39	1.31	1.06
1.24	1.44	1.4		1.99	2.46	0.9	1.07
2.07	1.13	1.25		2.18	1.52	1.73	0.98
1.73	1.26	1.24		1.35	1	1.37	1.01
1.08	1.5	1.25		2.2	1.49	1.24	0.81
1.12	1.61	1.28		2.57	0.8	1.39	0.73
1.66	1.58	1.7		0.93	1.38	0.85	0.88
1.32	1.98	1.49		2.21	2.05	1.02	0.86
0.99	2.32	1.26		2.02	1.26	1.39	0.95
1.5	1.11	1.13		2.39	0.73	1.22	0.8
1.72	1.02	1.38		1.7	1.62	1.8	0.78
1.86	1.41	1.44		2.15	2.05	1.23	0.75
1.45	1.31	1.46		1.69	2.07	2.03	1.41
1.42	1.53	1.66		1.1	1.74	1.55	0.94
1.43	1.44	1.25		1.35	1.72	1.07	0.57
1.62	0.99	1.23		1.01	1.83	1.88	1.07
1.43	2.13	1.13		1.06	1.64	1.06	0.72
1.3	0.85	1.22		0.79	1.07	1.01	1.01
1.33	2.11	1.49		0.92	1.93	1.5	1.3
1.75	1.43	1.68		0.83	1.3	1.37	0.75
1.13	2.23	1.23			1.13	1.52	0.91
1.18	1.49	1.62			2.18	1.71	0.95
1.47	1.46	0.96			1.17	1.3	1.19
1.77	1.34	1.22			1.18	1.17	1.4
1.25	1.29	0.93			1.62	1.47	1.96
1.43	1.16	1.48			1.86	1.3	0.75
1.43	1.22	1.42			2.4	1.53	0.89
1.51	1.34	2.07			1.09	1.06	2.13
1.32	1.31	1.57			1.02	1.96	1.12
1.17	2.29	1.53			1.47	1.02	1.23
1.25	1.44	1.21			1.16	1.46	1.21
1.39	1.4	1.18			1.56	0.96	1
1.17	1.82	1.31			0.75	1.09	1.04
1.74	1.66	1.19			0.9	1.77	1.04
1.16	1.48	1.14			1.02	0.98	0.67
0.96	1.2	1.09			1.03	1.32	1.1
1.06	2.04	1.18				1.05	1.07
1.3	1.64	1.36				1.54	0.71
1.2	1.17	1.13				1.36	0.84
1.33	1.6	1.14				0.89	1.49
1.16	1.07	1.31				1.85	1.04
1.19	1.33	1.01				1.37	1.13
1.6	2.11	1.74				1.1	1.02
1.33	1.94	1.38				1.18	0.77
1.63	0.87	0.83				1.12	1.11
1.47	1.32	0.99				1.26	1.26
1.68	0.75	1.14				1.33	1.16
1.57	1.62	1.12				2.27	1.18
1.39	1.58	1.17				1.27	1.47
1.92	1.48	1.36				0.83	1.17
1.55	1.93	1.53				1.15	1.3
1.65	1.93	1.27				0.98	1
2.05	0.98	0.89				1.39	0.85
	1.77	1.2				1.31	1.13
	0.93	1.02				1.09	0.66
	1.75	0.92				0.86	1
	2.21	1.17				1.34	0.85
	1.55	1.91				1.08	1.41
	1.62	1.84				0.86	0.79
	1.52	1.17				1.36	1.37
	1.41	1.25				0.87	0.88
	1.57					1.21	1.24
	1.22					1.22	0.62
	0.8					0.99	0.93
	0.86					1.45	0.93
	1.44					0.93	1.01
	1.39						0.74
	0.96						0.7
	1.61						0.76
	1.21						0.93
	1.26						0.85
	1.18						0.95
	1.11						0.75
	0.85						1.23
	1.51						0.85
	1.09						0.84
	1.19						0.76
	0.98						0.75
	1.07						1.32
	1.16						1.94
	1.49						1.26
	1.76						0.84
	1.86						0.78
	1.04						0.76
	1.32						0.83
	1.35						0.42
	1.34						0.83
	1.71						0.97
	1.17						0.74
	1.33
	1.4
	1.25
	1.24
	1.34
	1.56
	1.01
	1.33
	1.41
	1.26
	1.59
	1.54
	1.2
	1.39
	1.35
	1.23
	2.05
	1.6
	1.63
	1
	1.22
