# Supplementary material for: FANCJ DNA helicase is recruited to the replisome by AND-1 to ensure genome stability
Source: EMBO Rep. 2024 Jan 2;25(2):24. doi: 10.1038/s44319-023-00044-y (PMC10897178; doi:10.1038/s44319-023-00044-y)
Supplement: Supplementary file 6 — Source Data Fig. 6 [file 44319_2023_44_MOESM6_ESM.zip]

Archive with 10 entries (8 files):
- Source_Data_Figure_6/
- __MACOSX/._Source_Data_Figure_6
- Source_Data_Figure_6/.DS_Store
- __MACOSX/Source_Data_Figure_6/._.DS_Store
- Source_Data_Figure_6/Panel_B/
- __MACOSX/Source_Data_Figure_6/._Panel_B
- Source_Data_Figure_6/Panel_B/Figure_6_Panel_B_Graph.xlsx
- __MACOSX/Source_Data_Figure_6/Panel_B/._Figure_6_Panel_B_Graph.xlsx
- Source_Data_Figure_6/Panel_B/Figure_6_Panel_B_WB.pptx
- __MACOSX/Source_Data_Figure_6/Panel_B/._Figure_6_Panel_B_WB.pptx
