# Supplementary material for: FANCJ DNA helicase is recruited to the replisome by AND-1 to ensure genome stability
Source: EMBO Rep. 2024 Jan 2;25(2):24. doi: 10.1038/s44319-023-00044-y (PMC10897178; doi:10.1038/s44319-023-00044-y)
Supplement: Supplementary file 6 — Source Data Fig. 6 [file 44319_2023_44_MOESM6_ESM.zip › Source_Data_Figure_6/Panel_B/Figure_6_Panel_B_Graph.xlsx]

## Sheet: Sheet1
	Replicate 1						Replicate 2						Replicate 3
		Flag-FANCJ	AND-1	NORM	Amount			Flag-FANCJ	AND1	NORM	Amount			Flag-FANCJ	AND1	NORM	Amount			Mean	SD
	AALA	26.8	0.2	0.00746269	0.468369		AALA	29.3	1.1	0.0375427	7.50853		AALA	84	0.5	0.00595238	0.940689		AALA	2.97253	3.21323
	N734H	21.6	0.1	0.00462963	0.290563		D736H	67.9	13.8	0.20324	40.648		N734H	89.6	8.9	0.0993304	15.6977		N734H	18.272	15.8377
	D736H	27.5	6	0.218182	13.6934		N734H	81.9	15.9	0.194139	38.8278		D736H	74.8	-8.4	-0.112299	-17.7473		D736H	12.198	23.8632
	Q740H	20.1	48.5	2.41294	151.439		Y743C	38.4	3.2	0.0833333	16.6667		Q740H	76.2	3	0.0393701	6.22188		Q740H	220.915	209.501
	Y743C	39.6	3.9	0.0984848	6.18106		A745T	36.5	23.9	0.654795	130.959		Y743C	52.5	15.4	0.293333	46.3571		Y743C	23.0683	17.015
	A745T	42	0.4	0.00952381	0.597729		Q740H	5.9	14.9	2.52542	505.085		A745T	106.2	9.8	0.0922787	14.5833		A745T	48.7133	58.436
	WT	30	47.8	1.59333	100		WT	43.6	21.8	0.5	100		WT	53.1	33.6	0.632768	100		WT	100	0
