# Supplementary material for: FANCJ DNA helicase is recruited to the replisome by AND-1 to ensure genome stability
Source: EMBO Rep. 2024 Jan 2;25(2):24. doi: 10.1038/s44319-023-00044-y (PMC10897178; doi:10.1038/s44319-023-00044-y)
Supplement: Supplementary file 7 — Source Data Fig. 7 [file 44319_2023_44_MOESM7_ESM.zip]

Archive with 24 entries (21 files):
- Source_Data_Figure_7/
- __MACOSX/._Source_Data_Figure_7
- Source_Data_Figure_7/.DS_Store
- __MACOSX/Source_Data_Figure_7/._.DS_Store
- Source_Data_Figure_7/Panel_B/
- __MACOSX/Source_Data_Figure_7/._Panel_B
- Source_Data_Figure_7/Panel_A/
- __MACOSX/Source_Data_Figure_7/._Panel_A
- Source_Data_Figure_7/Panel_B/Figure_7_Panel_B_Helicase_Assay_FANCJ_K52R.tif
- __MACOSX/Source_Data_Figure_7/Panel_B/._Figure_7_Panel_B_Helicase_Assay_FANCJ_K52R.tif
- Source_Data_Figure_7/Panel_B/Figure_7_Panel_B_Helicase_Assay_FANCJ D736H.tif
- __MACOSX/Source_Data_Figure_7/Panel_B/._Figure_7_Panel_B_Helicase_Assay_FANCJ D736H.tif
- Source_Data_Figure_7/Panel_B/Figure_7_Panel_B_Helicase_Assay_FANCJ_AALA.tif
- __MACOSX/Source_Data_Figure_7/Panel_B/._Figure_7_Panel_B_Helicase_Assay_FANCJ_AALA.tif
- Source_Data_Figure_7/Panel_B/Figure_7_Panel_B_Helicase Assay_FANCJ WT.tif
- __MACOSX/Source_Data_Figure_7/Panel_B/._Figure_7_Panel_B_Helicase Assay_FANCJ WT.tif
- Source_Data_Figure_7/Panel_B/Figure_7_Panel_B_Helicase Assay FANCJ N734H.tif
- __MACOSX/Source_Data_Figure_7/Panel_B/._Figure_7_Panel_B_Helicase Assay FANCJ N734H.tif
- Source_Data_Figure_7/Panel_B/Figure_7_Panel_B_graph.xlsx
- __MACOSX/Source_Data_Figure_7/Panel_B/._Figure_7_Panel_B_graph.xlsx
- Source_Data_Figure_7/Panel_A/Figure_7_Panel_A_graph.xlsx
- __MACOSX/Source_Data_Figure_7/Panel_A/._Figure_7_Panel_A_graph.xlsx
- Source_Data_Figure_7/Panel_A/Figure_7_Panel_A_WB.pptx
- __MACOSX/Source_Data_Figure_7/Panel_A/._Figure_7_Panel_A_WB.pptx
