# Supplementary material for: FANCJ DNA helicase is recruited to the replisome by AND-1 to ensure genome stability
Source: EMBO Rep. 2024 Jan 2;25(2):24. doi: 10.1038/s44319-023-00044-y (PMC10897178; doi:10.1038/s44319-023-00044-y)
Supplement: Supplementary file 7 — Source Data Fig. 7 [file 44319_2023_44_MOESM7_ESM.zip › Source_Data_Figure_7/Panel_B/Figure_7_Panel_B_graph.xlsx]

## Sheet: Sheet1
		FANCJ-WT		FANCJ-N734H		FANCJ-D736H		FANCJ-AALA		FANCJ-K52R
		Mean	SD	Mean	SD	Mean	SD	Mean	SD	Mean	SD
	2.5	16.0936	2.72449	11.7023	6.29249	9.02473	1.71076	7.64982	0.876476	0.610609	0.863532
	5	40.1469	7.5552	20.6286	3.12474	22.0838	3.77524	19.2958	2.44261	0	0
	15	60.7748	2.00839	50.9635	13.6046	53.9076	1.92267	51.6239	2.03853	1.27076	1.79713
	25	74.0177	2.25918	59.4299	10.2796	60.6422	7.86816	62.321	2.22018	1.4903	1.05381
	50	77.2869	1.0194	64.4535	4.72302	72.3574	4.87576	72.8361	0.443049	5.30626	5.66214
	75	77.2932	2.31009	71.8839	6.84736	73.8215	1.78764	76.6455	0.907205	10.802	3.97524
