# Supplementary material for: FANCJ DNA helicase is recruited to the replisome by AND-1 to ensure genome stability
Source: EMBO Rep. 2024 Jan 2;25(2):24. doi: 10.1038/s44319-023-00044-y (PMC10897178; doi:10.1038/s44319-023-00044-y)
Supplement: Supplementary file 7 — Source Data Fig. 7 [file 44319_2023_44_MOESM7_ESM.zip › Source_Data_Figure_7/Panel_A/Figure_7_Panel_A_graph.xlsx]

## Sheet: Sheet1
	Replicate 1						Replicate 2						Replicate 3						Mean	SD
		FANCJ	SepB	NORM	Amount			FANCJ	SepB	NORM	Amount			FANCJ	SepB	NORM	Amount
	AALA	-0.2	56.9	-0.00351494	-0.696302		AALA	20.6	68.3	0.301611	32.6915		AALA	10.3	69.2	0.148844	43.3242		25.1065	18.7546
	N734H	0.4	40.9	0.00977995	1.93739		N734H	18.4	53	0.34717	37.6296		N734H	19.7	60.2	0.327243	95.2509		44.9393	38.4441
	D736H	2.7	58.6	0.0460751	9.12737		D736H	5.7	56.4	0.101064	10.9543		D736H	0.9	49.7	0.0181087	5.27091		8.45086	2.36903
	WT	36.8	72.9	0.504801	100		WT	73.9	80.1	0.922597	100		WT	22.4	65.2	0.343558	100		100	0
